# Supplementary material for: Antisense Oligonucleotide-Based Therapeutic against Menin for Triple-Negative Breast Cancer Treatment
Source: Biomedicines. 2021 Jul 8;9(7):795. doi: 10.3390/biomedicines9070795 (PMC8301388; doi:10.3390/biomedicines9070795)
Supplement: Supplementary file 1 [file biomedicines-09-00795-s001.zip]

Archive with 2 entries (2 files):
- biomedicines-1215247-supplementary-done.pdf
- SI Excel file.xlsx
