# Supplementary material for: Antisense Oligonucleotide-Based Therapeutic against Menin for Triple-Negative Breast Cancer Treatment
Source: Biomedicines. 2021 Jul 8;9(7):795. doi: 10.3390/biomedicines9070795 (PMC8301388; doi:10.3390/biomedicines9070795)
Supplement: Supplementary file 1 [file biomedicines-09-00795-s001.zip › SI Excel file.xlsx]

## Sheet: menin interactors
Protein IDs	Protein names	Gene names
O00255	Menin	MEN1
Q8IV04	Carabin	TBC1D10C
Q9H1B7	Interferon regulatory factor 2-binding protein-like	IRF2BPL
Q05048	Cleavage stimulation factor subunit 1	CSTF1
Q01780	Exosome component 10	EXOSC10
P82979	SAP domain-containing ribonucleoprotein	SARNP
Q13191	E3 ubiquitin-protein ligase CBL-B	CBLB
P33240	Cleavage stimulation factor subunit 2;Cleavage stimulation factor subunit 2 tau variant	CSTF2;CSTF2T
Q15642	Cdc42-interacting protein 4	TRIP10
Q9NPD3	Exosome complex component RRP41	EXOSC4
Q969G5	Protein kinase C delta-binding protein	PRKCDBP
Q06265	Exosome complex component RRP45	EXOSC9
Q86UE3	Zinc finger protein 546	ZNF546
Q15291	Retinoblastoma-binding protein 5	RBBP5
Q6NZI2	Polymerase I and transcript release factor	PTRF
Q9NQT5	Exosome complex component RRP40	EXOSC3
Q12996	Cleavage stimulation factor subunit 3	CSTF3
Q96C36	Pyrroline-5-carboxylate reductase 2	PYCR2
Q9UMN6	Histone-lysine N-methyltransferase 2B	KMT2B
Q92620	Pre-mRNA-splicing factor ATP-dependent RNA helicase PRP16	DHX38
P11216	Glycogen phosphorylase, brain form	PYGB
O43379	WD repeat-containing protein 62	WDR62
O95810	Serum deprivation-response protein	SDPR
P16403	Histone H1.2	HIST1H1C
Q07157	Tight junction protein ZO-1	TJP1
Q9UJU6	Drebrin-like protein	DBNL
P42025	Beta-centractin	ACTR1B
Q96RF0	Sorting nexin-18	SNX18
P32322	Pyrroline-5-carboxylate reductase 1, mitochondrial	PYCR1
Q9H0H5	Rac GTPase-activating protein 1	RACGAP1
Q03135	Caveolin-1	CAV1
Q9HD33	39S ribosomal protein L47, mitochondrial	MRPL47
O75935	Dynactin subunit 3	DCTN3
P0DN76	Splicing factor U2AF 35 kDa subunit	U2AF1
Q13561	Dynactin subunit 2	DCTN2
P61163	Alpha-centractin	ACTR1A
P55072	Transitional endoplasmic reticulum ATPase	VCP
Q14203	Dynactin subunit 1	DCTN1
Q7Z5L9	Interferon regulatory factor 2-binding protein 2	IRF2BP2
Q9H0L4	Cleavage stimulation factor subunit 2 tau variant	CSTF2T
P11217	Glycogen phosphorylase, muscle form	PYGM
P06737	Glycogen phosphorylase, liver form	PYGL
P56539	Caveolin-3	CAV3
Q01081	Splicing factor U2AF 35 kDa subunit	U2AF1
Q8WU68	Splicing factor U2AF 26 kDa subunit	U2AF1L4

## Sheet: gProfiler 
source	term_name	term_id	adjusted_p_value	negative_log10_of_adjusted_p_value	term_size	query_size	intersection_size	effective_domain_size	intersections
GO:MF	linear malto-oligosaccharide phosphorylase activity	GO:0102250	5.67413e-06	5.2461	3	45	3	18126	P11216,P11217,P06737
GO:MF	SHG alpha-glucan phosphorylase activity	GO:0102499	5.67413e-06	5.2461	3	45	3	18126	P11216,P11217,P06737
GO:MF	glycogen phosphorylase activity	GO:0008184	5.67413e-06	5.2461	3	45	3	18126	P11216,P11217,P06737
GO:MF	pre-mRNA 3'-splice site binding	GO:0030628	0.000197217	3.70505	7	45	3	18126	P0DN76,Q01081,Q8WU68
GO:MF	1,4-alpha-oligoglucan phosphorylase activity	GO:0004645	0.000315	3.50169	8	45	3	18126	P11216,P11217,P06737
GO:MF	3'-5'-exoribonuclease activity	GO:0000175	0.000650937	3.18646	35	45	4	18126	Q01780,Q9NPD3,Q06265,Q9NQT5
GO:MF	exoribonuclease activity, producing 5'-phosphomonoesters	GO:0016896	0.000818102	3.08719	37	45	4	18126	Q01780,Q9NPD3,Q06265,Q9NQT5
GO:MF	exoribonuclease activity	GO:0004532	0.00101517	2.99346	39	45	4	18126	Q01780,Q9NPD3,Q06265,Q9NQT5
GO:MF	RNA binding	GO:0003723	0.00289907	2.53774	1914	45	16	18126	Q05048,Q01780,P82979,P33240,Q9NPD3,Q06265,Q6NZI2,Q9NQT5,Q12996,Q92620,P16403,P0DN76,P55072,Q9H0L4,Q01081,Q8WU68
GO:MF	3'-5' exonuclease activity	GO:0008408	0.00439589	2.35695	56	45	4	18126	Q01780,Q9NPD3,Q06265,Q9NQT5
GO:MF	exonuclease activity, active with either ribo- or deoxyribonucleic acids and producing 5'-phosphomonoesters	GO:0016796	0.00505952	2.29589	58	45	4	18126	Q01780,Q9NPD3,Q06265,Q9NQT5
GO:MF	microtubule cortical anchor activity	GO:0106006	0.00716339	2.14488	3	45	2	18126	P42025,P61163
GO:MF	exonuclease activity	GO:0004527	0.0199723	1.69957	82	45	4	18126	Q01780,Q9NPD3,Q06265,Q9NQT5
GO:MF	pyrroline-5-carboxylate reductase activity	GO:0004735	0.0238025	1.62338	5	45	2	18126	Q96C36,P32322
GO:MF	pre-mRNA binding	GO:0036002	0.0415588	1.38134	37	45	3	18126	P0DN76,Q01081,Q8WU68
GO:MF	connexin binding	GO:0071253	0.0498273	1.30253	7	45	2	18126	Q07157,P56539
GO:BP	RNA 3'-end processing	GO:0031123	6.80314e-12	11.1673	158	45	12	17906	Q05048,Q01780,P82979,P33240,Q9NPD3,Q06265,Q9NQT5,Q12996,Q92620,Q9H0L4,Q01081,Q8WU68
GO:BP	mRNA 3'-end processing	GO:0031124	4.00188e-07	6.39774	105	45	8	17906	Q05048,P82979,P33240,Q12996,Q92620,Q9H0L4,Q01081,Q8WU68
GO:BP	nuclear mRNA surveillance	GO:0071028	7.12465e-05	4.14724	14	45	4	17906	Q01780,Q9NPD3,Q06265,Q9NQT5
GO:BP	nuclear RNA surveillance	GO:0071027	7.12465e-05	4.14724	14	45	4	17906	Q01780,Q9NPD3,Q06265,Q9NQT5
GO:BP	microtubule cytoskeleton organization involved in mitosis	GO:1902850	0.000107858	3.96715	139	45	7	17906	O43379,P42025,Q9H0H5,Q13561,P61163,P55072,Q14203
GO:BP	RNA surveillance	GO:0071025	0.000129065	3.88919	16	45	4	17906	Q01780,Q9NPD3,Q06265,Q9NQT5
GO:BP	RNA phosphodiester bond hydrolysis	GO:0090501	0.000228085	3.6419	155	45	7	17906	Q01780,P33240,Q9NPD3,Q06265,Q9NQT5,Q12996,Q9H0L4
GO:BP	mRNA metabolic process	GO:0016071	0.000264258	3.57797	867	45	13	17906	Q05048,Q01780,P82979,P33240,Q9NPD3,Q06265,Q9NQT5,Q12996,Q92620,P0DN76,Q9H0L4,Q01081,Q8WU68
GO:BP	antigen processing and presentation of exogenous peptide antigen via MHC class II	GO:0019886	0.000290648	3.53663	96	45	6	17906	P42025,Q9H0H5,O75935,Q13561,P61163,Q14203
GO:BP	antigen processing and presentation of peptide antigen via MHC class II	GO:0002495	0.000370945	3.43069	100	45	6	17906	P42025,Q9H0H5,O75935,Q13561,P61163,Q14203
GO:BP	antigen processing and presentation of peptide or polysaccharide antigen via MHC class II	GO:0002504	0.000417457	3.37939	102	45	6	17906	P42025,Q9H0H5,O75935,Q13561,P61163,Q14203
GO:BP	rRNA catabolic process	GO:0016075	0.000420553	3.37618	21	45	4	17906	Q01780,Q9NPD3,Q06265,Q9NQT5
GO:BP	nuclear ncRNA surveillance	GO:0071029	0.000614759	3.21129	6	45	3	17906	Q01780,Q06265,Q9NQT5
GO:BP	nuclear polyadenylation-dependent tRNA catabolic process	GO:0071038	0.000614759	3.21129	6	45	3	17906	Q01780,Q06265,Q9NQT5
GO:BP	nuclear polyadenylation-dependent rRNA catabolic process	GO:0071035	0.000614759	3.21129	6	45	3	17906	Q01780,Q06265,Q9NQT5
GO:BP	nuclear polyadenylation-dependent ncRNA catabolic process	GO:0071046	0.000614759	3.21129	6	45	3	17906	Q01780,Q06265,Q9NQT5
GO:BP	RNA processing	GO:0006396	0.000679259	3.16796	941	45	13	17906	Q05048,Q01780,P82979,P33240,Q9NPD3,Q06265,Q9NQT5,Q12996,Q92620,P0DN76,Q9H0L4,Q01081,Q8WU68
GO:BP	polyadenylation-dependent ncRNA catabolic process	GO:0043634	0.00107394	2.96902	7	45	3	17906	Q01780,Q06265,Q9NQT5
GO:BP	polyadenylation-dependent snoRNA 3'-end processing	GO:0071051	0.00107394	2.96902	7	45	3	17906	Q01780,Q9NPD3,Q9NQT5
GO:BP	polyadenylation-dependent RNA catabolic process	GO:0043633	0.00171528	2.76567	8	45	3	17906	Q01780,Q06265,Q9NQT5
GO:BP	U4 snRNA 3'-end processing	GO:0034475	0.00171528	2.76567	8	45	3	17906	Q9NPD3,Q06265,Q9NQT5
GO:BP	exonucleolytic trimming to generate mature 3'-end of 5.8S rRNA from tricistronic rRNA transcript (SSU-rRNA, 5.8S rRNA, LSU-rRNA)	GO:0000467	0.00171528	2.76567	8	45	3	17906	Q01780,Q06265,Q9NQT5
GO:BP	exonucleolytic trimming involved in rRNA processing	GO:0000459	0.00171528	2.76567	8	45	3	17906	Q01780,Q06265,Q9NQT5
GO:BP	rRNA 3'-end processing	GO:0031125	0.00256839	2.59034	9	45	3	17906	Q01780,Q06265,Q9NQT5
GO:BP	maturation of 5.8S rRNA	GO:0000460	0.00358603	2.44539	35	45	4	17906	Q01780,Q9NPD3,Q06265,Q9NQT5
GO:BP	nuclear-transcribed mRNA catabolic process, exonucleolytic, 3'-5'	GO:0034427	0.00366267	2.4362	10	45	3	17906	Q9NPD3,Q06265,Q9NQT5
GO:BP	DNA-templated transcription, termination	GO:0006353	0.00392456	2.40621	82	45	5	17906	Q05048,P33240,Q6NZI2,Q12996,Q9H0L4
GO:BP	tRNA catabolic process	GO:0016078	0.00502732	2.29866	11	45	3	17906	Q01780,Q06265,Q9NQT5
GO:BP	ncRNA catabolic process	GO:0034661	0.00502773	2.29863	38	45	4	17906	Q01780,Q9NPD3,Q06265,Q9NQT5
GO:BP	mRNA splicing, via spliceosome	GO:0000398	0.00511447	2.2912	354	45	8	17906	Q05048,P33240,Q12996,Q92620,P0DN76,Q9H0L4,Q01081,Q8WU68
GO:BP	RNA splicing, via transesterification reactions with bulged adenosine as nucleophile	GO:0000377	0.00511447	2.2912	354	45	8	17906	Q05048,P33240,Q12996,Q92620,P0DN76,Q9H0L4,Q01081,Q8WU68
GO:BP	RNA splicing, via transesterification reactions	GO:0000375	0.00544497	2.264	357	45	8	17906	Q05048,P33240,Q12996,Q92620,P0DN76,Q9H0L4,Q01081,Q8WU68
GO:BP	snoRNA 3'-end processing	GO:0031126	0.00669131	2.17449	12	45	3	17906	Q01780,Q9NPD3,Q9NQT5
GO:BP	termination of RNA polymerase II transcription	GO:0006369	0.00685996	2.16368	41	45	4	17906	Q05048,P33240,Q12996,Q9H0L4
GO:BP	RNA phosphodiester bond hydrolysis, exonucleolytic	GO:0090503	0.00832914	2.0794	43	45	4	17906	Q01780,Q9NPD3,Q06265,Q9NQT5
GO:BP	snRNA metabolic process	GO:0016073	0.00914528	2.0388	44	45	4	17906	Q01780,Q9NPD3,Q06265,Q9NQT5
GO:BP	antigen processing and presentation of exogenous peptide antigen	GO:0002478	0.00925911	2.03343	173	45	6	17906	P42025,Q9H0H5,O75935,Q13561,P61163,Q14203
GO:BP	mRNA processing	GO:0006397	0.0104437	1.98115	523	45	9	17906	Q05048,P82979,P33240,Q12996,Q92620,P0DN76,Q9H0L4,Q01081,Q8WU68
GO:BP	snoRNA processing	GO:0043144	0.0110322	1.95734	14	45	3	17906	Q01780,Q9NPD3,Q9NQT5
GO:BP	antigen processing and presentation of exogenous antigen	GO:0019884	0.0116341	1.93427	180	45	6	17906	P42025,Q9H0H5,O75935,Q13561,P61163,Q14203
GO:BP	ncRNA 3'-end processing	GO:0043628	0.0141436	1.84944	49	45	4	17906	Q01780,Q9NPD3,Q06265,Q9NQT5
GO:BP	mitotic spindle organization	GO:0007052	0.0167095	1.77704	110	45	5	17906	O43379,Q9H0H5,Q13561,P55072,Q14203
GO:BP	antigen processing and presentation of peptide antigen	GO:0048002	0.0168444	1.77354	192	45	6	17906	P42025,Q9H0H5,O75935,Q13561,P61163,Q14203
GO:BP	snoRNA metabolic process	GO:0016074	0.0169129	1.77178	16	45	3	17906	Q01780,Q9NPD3,Q9NQT5
GO:BP	nucleic acid phosphodiester bond hydrolysis	GO:0090305	0.0224607	1.64858	308	45	7	17906	Q01780,P33240,Q9NPD3,Q06265,Q9NQT5,Q12996,Q9H0L4
GO:BP	RNA splicing	GO:0008380	0.0264969	1.57681	443	45	8	17906	Q05048,P33240,Q12996,Q92620,P0DN76,Q9H0L4,Q01081,Q8WU68
GO:BP	maturation of 5.8S rRNA from tricistronic rRNA transcript (SSU-rRNA, 5.8S rRNA, LSU-rRNA)	GO:0000466	0.0460223	1.33703	22	45	3	17906	Q01780,Q06265,Q9NQT5
GO:BP	antigen processing and presentation	GO:0019882	0.0481326	1.31756	231	45	6	17906	P42025,Q9H0H5,O75935,Q13561,P61163,Q14203
GO:CC	dynactin complex	GO:0005869	8.61288e-10	9.06485	8	45	5	18856	P42025,O75935,Q13561,P61163,Q14203
GO:CC	membrane-enclosed lumen	GO:0031974	2.00944e-06	5.69693	5898	45	33	18856	O00255,Q9H1B7,Q05048,Q01780,P82979,Q13191,P33240,Q15642,Q9NPD3,Q06265,Q15291,Q6NZI2,Q9NQT5,Q12996,Q96C36,Q9UMN6,Q92620,P11216,O95810,P16403,Q9UJU6,P42025,P32322,Q9H0H5,Q9HD33,O75935,P0DN76,P55072,Q7Z5L9,Q9H0L4,P06737,Q01081,Q8WU68
GO:CC	organelle lumen	GO:0043233	2.00944e-06	5.69693	5898	45	33	18856	O00255,Q9H1B7,Q05048,Q01780,P82979,Q13191,P33240,Q15642,Q9NPD3,Q06265,Q15291,Q6NZI2,Q9NQT5,Q12996,Q96C36,Q9UMN6,Q92620,P11216,O95810,P16403,Q9UJU6,P42025,P32322,Q9H0H5,Q9HD33,O75935,P0DN76,P55072,Q7Z5L9,Q9H0L4,P06737,Q01081,Q8WU68
GO:CC	intracellular organelle lumen	GO:0070013	2.00944e-06	5.69693	5898	45	33	18856	O00255,Q9H1B7,Q05048,Q01780,P82979,Q13191,P33240,Q15642,Q9NPD3,Q06265,Q15291,Q6NZI2,Q9NQT5,Q12996,Q96C36,Q9UMN6,Q92620,P11216,O95810,P16403,Q9UJU6,P42025,P32322,Q9H0H5,Q9HD33,O75935,P0DN76,P55072,Q7Z5L9,Q9H0L4,P06737,Q01081,Q8WU68
GO:CC	nuclear exosome (RNase complex)	GO:0000176	1.26718e-05	4.89716	16	45	4	18856	Q01780,Q9NPD3,Q06265,Q9NQT5
GO:CC	U2AF	GO:0089701	6.35071e-05	4.19718	6	45	3	18856	P0DN76,Q01081,Q8WU68
GO:CC	membrane-bounded organelle	GO:0043227	7.1869e-05	4.14346	12584	45	44	18856	O00255,Q8IV04,Q9H1B7,Q05048,Q01780,P82979,Q13191,P33240,Q15642,Q9NPD3,Q06265,Q86UE3,Q15291,Q6NZI2,Q9NQT5,Q12996,Q96C36,Q9UMN6,Q92620,P11216,O43379,O95810,P16403,Q07157,Q9UJU6,P42025,Q96RF0,P32322,Q9H0H5,Q03135,Q9HD33,O75935,P0DN76,Q13561,P61163,P55072,Q14203,Q7Z5L9,Q9H0L4,P11217,P06737,P56539,Q01081,Q8WU68
GO:CC	exosome (RNase complex)	GO:0000178	7.29606e-05	4.13691	24	45	4	18856	Q01780,Q9NPD3,Q06265,Q9NQT5
GO:CC	transcriptionally active chromatin	GO:0035327	8.67068e-05	4.06195	25	45	4	18856	Q01780,Q9NPD3,Q9NQT5,P16403
GO:CC	exoribonuclease complex	GO:1905354	8.67068e-05	4.06195	25	45	4	18856	Q01780,Q9NPD3,Q06265,Q9NQT5
GO:CC	protein-containing complex	GO:0032991	0.000228567	3.64099	5484	45	29	18856	O00255,Q05048,Q01780,P82979,P33240,Q9NPD3,Q969G5,Q06265,Q15291,Q6NZI2,Q9NQT5,Q9UMN6,Q92620,P16403,Q07157,P42025,Q9H0H5,Q03135,Q9HD33,O75935,P0DN76,Q13561,P61163,P55072,Q14203,Q9H0L4,P56539,Q01081,Q8WU68
GO:CC	caveola	GO:0005901	0.000325512	3.48743	80	45	5	18856	Q969G5,Q6NZI2,O95810,Q03135,P56539
GO:CC	nucleoplasm	GO:0005654	0.000575406	3.24003	4012	45	24	18856	O00255,Q9H1B7,Q05048,Q01780,P82979,Q13191,P33240,Q15642,Q9NPD3,Q06265,Q15291,Q6NZI2,Q9NQT5,Q12996,Q9UMN6,Q92620,O95810,Q9H0H5,P0DN76,P55072,Q7Z5L9,Q9H0L4,Q01081,Q8WU68
GO:CC	nuclear lumen	GO:0031981	0.000956826	3.01917	4780	45	26	18856	O00255,Q9H1B7,Q05048,Q01780,P82979,Q13191,P33240,Q15642,Q9NPD3,Q06265,Q15291,Q6NZI2,Q9NQT5,Q12996,Q9UMN6,Q92620,O95810,P16403,Q9H0H5,O75935,P0DN76,P55072,Q7Z5L9,Q9H0L4,Q01081,Q8WU68
GO:CC	cytoplasmic exosome (RNase complex)	GO:0000177	0.00114048	2.94291	14	45	3	18856	Q9NPD3,Q06265,Q9NQT5
GO:CC	plasma membrane raft	GO:0044853	0.0015028	2.8231	109	45	5	18856	Q969G5,Q6NZI2,O95810,Q03135,P56539
GO:CC	intracellular organelle	GO:0043229	0.001826	2.7385	12840	45	43	18856	O00255,Q8IV04,Q9H1B7,Q05048,Q01780,P82979,Q13191,P33240,Q15642,Q9NPD3,Q06265,Q86UE3,Q15291,Q6NZI2,Q9NQT5,Q12996,Q96C36,Q9UMN6,Q92620,P11216,O43379,O95810,P16403,Q07157,Q9UJU6,P42025,Q96RF0,P32322,Q9H0H5,Q03135,Q9HD33,O75935,P0DN76,Q13561,P61163,P55072,Q14203,Q7Z5L9,Q9H0L4,P06737,P56539,Q01081,Q8WU68
GO:CC	intracellular	GO:0005622	0.00268491	2.57107	14626	45	45	18856	O00255,Q8IV04,Q9H1B7,Q05048,Q01780,P82979,Q13191,P33240,Q15642,Q9NPD3,Q969G5,Q06265,Q86UE3,Q15291,Q6NZI2,Q9NQT5,Q12996,Q96C36,Q9UMN6,Q92620,P11216,O43379,O95810,P16403,Q07157,Q9UJU6,P42025,Q96RF0,P32322,Q9H0H5,Q03135,Q9HD33,O75935,P0DN76,Q13561,P61163,P55072,Q14203,Q7Z5L9,Q9H0L4,P11217,P06737,P56539,Q01081,Q8WU68
GO:CC	organelle	GO:0043226	0.00269225	2.56989	13720	45	44	18856	O00255,Q8IV04,Q9H1B7,Q05048,Q01780,P82979,Q13191,P33240,Q15642,Q9NPD3,Q06265,Q86UE3,Q15291,Q6NZI2,Q9NQT5,Q12996,Q96C36,Q9UMN6,Q92620,P11216,O43379,O95810,P16403,Q07157,Q9UJU6,P42025,Q96RF0,P32322,Q9H0H5,Q03135,Q9HD33,O75935,P0DN76,Q13561,P61163,P55072,Q14203,Q7Z5L9,Q9H0L4,P11217,P06737,P56539,Q01081,Q8WU68
GO:CC	microtubule associated complex	GO:0005875	0.00778345	2.10883	153	45	5	18856	P42025,O75935,Q13561,P61163,Q14203
GO:CC	mRNA cleavage factor complex	GO:0005849	0.0100271	1.99883	28	45	3	18856	Q05048,P33240,Q9H0L4
GO:CC	plasma membrane region	GO:0098590	0.0158158	1.80091	1153	45	11	18856	O00255,Q8IV04,Q969G5,Q6NZI2,O95810,Q07157,Q9UJU6,Q9H0H5,Q03135,O75935,P56539
GO:CC	catalytic complex	GO:1902494	0.0184095	1.73496	1393	45	12	18856	O00255,Q01780,Q9NPD3,Q06265,Q15291,Q9NQT5,Q9UMN6,Q92620,Q13561,P55072,Q14203,Q01081
GO:CC	membrane raft	GO:0045121	0.0267145	1.57325	320	45	6	18856	Q13191,Q969G5,Q6NZI2,O95810,Q03135,P56539
GO:CC	membrane microdomain	GO:0098857	0.027175	1.56583	321	45	6	18856	Q13191,Q969G5,Q6NZI2,O95810,Q03135,P56539
GO:CC	cell cortex	GO:0005938	0.0295732	1.5291	326	45	6	18856	Q15642,Q9UJU6,P42025,Q03135,P61163,Q14203
GO:CC	membrane region	GO:0098589	0.0337579	1.47162	334	45	6	18856	Q13191,Q969G5,Q6NZI2,O95810,Q03135,P56539
GO:CC	cell cortex region	GO:0099738	0.0368393	1.43369	43	45	3	18856	P42025,P61163,Q14203
KEGG	Insulin signaling pathway	KEGG:04910	0.0101278	1.99448	136	30	5	7788	Q13191,Q15642,P11216,P11217,P06737
KEGG	RNA degradation	KEGG:03018	0.0147233	1.83199	79	30	4	7788	Q01780,Q9NPD3,Q06265,Q9NQT5
KEGG	Starch and sucrose metabolism	KEGG:00500	0.0226272	1.64537	36	30	3	7788	P11216,P11217,P06737
KEGG	mRNA surveillance pathway	KEGG:03015	0.025363	1.5958	91	30	4	7788	Q05048,P33240,Q12996,Q9H0L4
REAC	mRNA 3'-end processing	REAC:R-HSA-72187	6.21704e-09	8.20642	56	39	8	10594	Q05048,P82979,P33240,Q12996,Q92620,Q9H0L4,Q01081,Q8WU68
REAC	RNA Polymerase II Transcription Termination	REAC:R-HSA-73856	2.15772e-08	7.666	65	39	8	10594	Q05048,P82979,P33240,Q12996,Q92620,Q9H0L4,Q01081,Q8WU68
REAC	Processing of Intronless Pre-mRNAs	REAC:R-HSA-77595	0.000184847	3.73319	19	39	4	10594	Q05048,P33240,Q12996,Q9H0L4
REAC	Processing of Capped Intron-Containing Pre-mRNA	REAC:R-HSA-72203	0.000596238	3.22458	237	39	8	10594	Q05048,P82979,P33240,Q12996,Q92620,Q9H0L4,Q01081,Q8WU68
REAC	Metabolism of RNA	REAC:R-HSA-8953854	0.000830917	3.08044	662	39	12	10594	Q05048,Q01780,P82979,P33240,Q9NPD3,Q06265,Q9NQT5,Q12996,Q92620,Q9H0L4,Q01081,Q8WU68
REAC	Processing of Capped Intronless Pre-mRNA	REAC:R-HSA-75067	0.000953478	3.02069	28	39	4	10594	Q05048,P33240,Q12996,Q9H0L4
REAC	mRNA Splicing - Major Pathway	REAC:R-HSA-72163	0.00103862	2.98354	178	39	7	10594	Q05048,P33240,Q12996,Q92620,Q9H0L4,Q01081,Q8WU68
REAC	mRNA Splicing	REAC:R-HSA-72172	0.00139027	2.8569	186	39	7	10594	Q05048,P33240,Q12996,Q92620,Q9H0L4,Q01081,Q8WU68
REAC	MHC class II antigen presentation	REAC:R-HSA-2132295	0.00163557	2.78633	123	39	6	10594	P42025,Q9H0H5,O75935,Q13561,P61163,Q14203
REAC	Glycogen breakdown (glycogenolysis)	REAC:R-HSA-70221	0.00644201	2.19098	15	39	3	10594	P11216,P11217,P06737
REAC	mRNA decay by 3' to 5' exoribonuclease	REAC:R-HSA-429958	0.00790844	2.10191	16	39	3	10594	Q9NPD3,Q06265,Q9NQT5
REAC	Tristetraprolin (TTP, ZFP36) binds and destabilizes mRNA	REAC:R-HSA-450513	0.00957865	2.0187	17	39	3	10594	Q9NPD3,Q06265,Q9NQT5
REAC	Butyrate Response Factor 1 (BRF1) binds and destabilizes mRNA	REAC:R-HSA-450385	0.00957865	2.0187	17	39	3	10594	Q9NPD3,Q06265,Q9NQT5
REAC	KSRP (KHSRP) binds and destabilizes mRNA	REAC:R-HSA-450604	0.00957865	2.0187	17	39	3	10594	Q9NPD3,Q06265,Q9NQT5
REAC	COPI-independent Golgi-to-ER retrograde traffic	REAC:R-HSA-6811436	0.0127639	1.89402	53	39	4	10594	O75935,Q13561,P61163,Q14203
REAC	HSP90 chaperone cycle for steroid hormone receptors (SHR)	REAC:R-HSA-3371497	0.017037	1.76861	57	39	4	10594	O75935,Q13561,P61163,Q14203
REAC	Gene expression (Transcription)	REAC:R-HSA-74160	0.0334165	1.47604	1454	39	15	10594	O00255,Q05048,P82979,P33240,Q86UE3,Q15291,Q6NZI2,Q12996,Q9UMN6,Q92620,Q07157,Q03135,Q9H0L4,Q01081,Q8WU68
REAC	Golgi-to-ER retrograde transport	REAC:R-HSA-8856688	0.0387512	1.41171	134	39	5	10594	Q9H0H5,O75935,Q13561,P61163,Q14203
REAC	ATF4 activates genes in response to endoplasmic reticulum stress	REAC:R-HSA-380994	0.0401657	1.39614	27	39	3	10594	Q9NPD3,Q06265,Q9NQT5
REAC	Glycogen metabolism	REAC:R-HSA-8982491	0.0401657	1.39614	27	39	3	10594	P11216,P11217,P06737
REAC	Transport of Mature mRNA derived from an Intron-Containing Transcript	REAC:R-HSA-159236	0.0403854	1.39378	71	39	4	10594	P82979,Q92620,Q01081,Q8WU68
REAC	RNA Polymerase II Transcription	REAC:R-HSA-73857	0.046807	1.32969	1320	39	14	10594	O00255,Q05048,P82979,P33240,Q86UE3,Q15291,Q12996,Q9UMN6,Q92620,Q07157,Q03135,Q9H0L4,Q01081,Q8WU68
WP	mRNA Processing	WP:WP411	1.95745e-05	4.70831	127	24	7	6646	Q05048,P33240,Q12996,Q92620,P0DN76,Q9H0L4,Q01081
WP	Glycogen Synthesis and Degradation	WP:WP500	0.0352027	1.45342	40	24	3	6646	P11216,P11217,P06737
HPA	soft tissue 2; adipocytes[Supported,High]	HPA:048010_13	0.000524471	3.28028	140	26	6	9494	Q6NZI2,P16403,P0DN76,P55072,Q01081,Q8WU68
HPA	colon; endothelial cells[Supported,High]	HPA:011010_13	0.000571896	3.24268	227	26	7	9494	P82979,Q6NZI2,P16403,P0DN76,P55072,Q01081,Q8WU68
HPA	soft tissue 2; adipocytes[Uncertain,High]	HPA:048010_03	0.00475403	2.32294	205	26	6	9494	Q6NZI2,P16403,P0DN76,P55072,Q01081,Q8WU68
HPA	colon; peripheral nerve/ganglion[Supported,High]	HPA:011030_13	0.00913199	2.03943	230	26	6	9494	P82979,P16403,P0DN76,P55072,Q01081,Q8WU68
HPA	skin 1; Langerhans[Supported,High]	HPA:043010_13	0.0149262	1.82605	251	26	6	9494	P82979,P16403,P0DN76,P55072,Q01081,Q8WU68
HPA	skin 1; Langerhans[Uncertain,High]	HPA:043010_03	0.0150373	1.82283	374	26	7	9494	P82979,Q92620,P16403,P0DN76,P55072,Q01081,Q8WU68
HPA	skin 1; fibroblasts[Supported,High]	HPA:043020_13	0.0185696	1.7312	261	26	6	9494	P82979,P16403,P0DN76,P55072,Q01081,Q8WU68
HPA	kidney; cells in glomeruli[Supported,High]	HPA:024010_13	0.0197917	1.70352	264	26	6	9494	P82979,P16403,P0DN76,P55072,Q01081,Q8WU68
HPA	colon; endothelial cells[Uncertain,High]	HPA:011010_03	0.0269537	1.56938	410	26	7	9494	P82979,Q6NZI2,P16403,P0DN76,P55072,Q01081,Q8WU68
HPA	breast; adipocytes[Supported,Medium]	HPA:004010_12	0.0282228	1.5494	413	26	7	9494	P82979,Q6NZI2,P16403,P0DN76,P55072,Q01081,Q8WU68
HPA	skin 1; melanocytes[Supported,High]	HPA:043040_13	0.0333258	1.47722	290	26	6	9494	P82979,P16403,P0DN76,P55072,Q01081,Q8WU68
HPA	skin 1; keratinocytes[Supported,High]	HPA:043030_13	0.0366205	1.43628	295	26	6	9494	P82979,P16403,P0DN76,P55072,Q01081,Q8WU68
HPA	skin 1; melanocytes[Uncertain,High]	HPA:043040_03	0.0396772	1.40146	436	26	7	9494	P82979,Q92620,P16403,P0DN76,P55072,Q01081,Q8WU68
HPA	smooth muscle; smooth muscle cells[Supported,High]	HPA:046010_13	0.0415235	1.38171	187	26	5	9494	Q6NZI2,P16403,P0DN76,Q01081,Q8WU68
HPA	soft tissue 2; fibroblasts[Supported,High]	HPA:048030_13	0.0415235	1.38171	187	26	5	9494	P16403,P0DN76,P55072,Q01081,Q8WU68
HPA	lung; pneumocytes[Supported,High]	HPA:027020_13	0.0439896	1.35665	305	26	6	9494	P82979,P16403,P0DN76,P55072,Q01081,Q8WU68
HPA	soft tissue 2; adipocytes[Supported,Medium]	HPA:048010_12	0.0444563	1.35207	444	26	7	9494	P82979,Q6NZI2,P16403,P0DN76,P55072,Q01081,Q8WU68
HPA	soft tissue 1; fibroblasts[Supported,High]	HPA:047030_13	0.0493513	1.3067	194	26	5	9494	P16403,P0DN76,P55072,Q01081,Q8WU68
CORUM	Cleavage stimulation factor	CORUM:1146	9.21406e-05	4.03555	3	22	3	3629	Q05048,P33240,Q12996
CORUM	Exosome	CORUM:789	0.000154949	3.80981	11	22	4	3629	Q01780,Q9NPD3,Q06265,Q9NQT5
CORUM	Exosome	CORUM:7443	0.000231499	3.63545	12	22	4	3629	Q01780,Q9NPD3,Q06265,Q9NQT5
CORUM	BARD1-BRCA1-CSTF complex	CORUM:2211	0.000914178	3.03897	5	22	3	3629	Q05048,P33240,Q12996
CORUM	Menin-associated histone methyltransferase complex	CORUM:1254	0.00317453	2.49832	7	22	3	3629	O00255,Q15291,Q9UMN6
CORUM	Polyadenylation complex (CSTF1, CSTF2, CSTF3, SYMPK CPSF1, CPSF2, CPSF3)	CORUM:1147	0.00317453	2.49832	7	22	3	3629	Q05048,P33240,Q12996
CORUM	Exosome	CORUM:788	0.0107563	1.96834	10	22	3	3629	Q9NPD3,Q06265,Q9NQT5
CORUM	IRF2BP2-IRF2BP1-IRF2BPL complex	CORUM:6848	0.0499448	1.30151	3	22	2	3629	Q9H1B7,Q7Z5L9
HP	Exercise-induced myalgia	HP:0003738	0.00376525	2.42421	28	17	4	4225	Q6NZI2,Q03135,P11217,P56539
HP	Muscle mounding	HP:0003719	0.0495818	1.30468	3	17	2	4225	Q6NZI2,P56539
